# Supplementary material for: Do Metabolically Healthy People with Obesity Have a Lower Health-Related Quality of Life? A Prospective Cohort Study in Taiwan
Source: J Clin Med. 2021 Oct 30;10(21):5117. doi: 10.3390/jcm10215117 (PMC8584400; doi:10.3390/jcm10215117)
Supplement: Supplementary file 1 [file jcm-10-05117-s001.zip]

Archive with 1 entries (1 files):
- jcm-1387209-supplementary.pdf
